# Supplementary material for: The Evolution of Extended Platelet-Rich Fibrin Membranes for Socket Grafting: Part Two: A Randomized Clinical Trial Comparing These Membranes with Collagen Membranes
Source: Dent J (Basel). 2026 Jan 12;14(1):45. doi: 10.3390/dj14010045 (PMC12840002; doi:10.3390/dj14010045)
Supplement: Supplementary file 1 [file dentistry-14-00045-s001.zip]

Archive with 1 entries (1 files):
- dentistry-4006568-supplementary.pdf
